# Supplementary material for: Connexin43 in Post-Surgical Peritoneal Adhesion Formation
Source: Life (Basel). 2022 Oct 28;12(11):1734. doi: 10.3390/life12111734 (PMC9697983; doi:10.3390/life12111734)
Supplement: Supplementary file 1 [file life-12-01734-s001.zip]

Archive with 5 entries (5 files):
- Cx43 adhesion Supplemental Figure Legend.pdf
- Figure S1.jpg
- Figure S2.jpg
- Figure S3.tiff
- Table S1.pdf
